# Supplementary material for: Lack of definition of mathematical terms in ecology: The case of the sigmoid class of functions in macro‐ecology
Source: Ecol Evol. 2020 Nov 23;10(24):14209–20. doi: 10.1002/ece3.7016 (PMC7771130; doi:10.1002/ece3.7016)
Supplement: Supplementary file 1 — Table S1 [file ECE3-10-14209-s001.xlsx]

## Sheet: Selected outputs Non-binary
Authors	Journal	Date	Article reference	Survey	Category A-D	Category subD1-4	Definition	Equation	Nonlinear	Sigmoid*	Logistic	S-shape/curve	Asymptot*	Inflection point	Density-dependance	Accumulation curve, species accumulation (and other derivates)	Convex	J-shape
Yin, DY; Leroux, SJ; He, FL	ECOGRAPHY	2016	Yin, D., Leroux, S. J., & He, F. (2016). Methods and models for identifying thresholds of habitat loss. Ecography, 40(1), 131–143. doi:10.1111/ecog.02557	Survey	CATB	/	/	NO	YES	NO	NO	YES	YES	YES	NO	NO	NO	NO
Burbidge, A., Williams, M., Abbott, I.	JOURNAL OF BIOGEOGRAPHY	1997	Burbidge, A., Williams, M., Abbott, I. (1997). Mammals of Australian Islands: Factors Influencing Species Richness. Journal of Biogeography, 24(6), 703–715.	Personnal knowledge	CATC	/	/	YES	NO	NO	YES	NO	NO	NO	NO	NO	NO	NO
Narayan, C; Anshumali ; Kumar B	INDIAN JOURNAL OF SCIENCE AND TECHNOLOGY	2019	Narayan, C., Anshumali, Kumar, B. (2019). Species-area Curves of Native Species in Sal Forest of Chota Nagpur Plateau, India. Indian Journal of Science and Technology, 12(35). doi: 10.17485/ijst/2019/v12i35/138770	Personnal knowledge	CATC	/	/	YES	NO	NO	YES	NO	YES	NO	NO	YES	NO	NO
Narayan, C; Anshumali; Kumar, B		2019	Naraya, C., Anshumali, Kumar, B. (2019). Species-area Curves of Native Species in Sal Forest of Chota Nagpur Plateau, India. Indian Journal of Science and Technology 12(35). doi : 10.17485/ijst/2019/v12i35/138770	Personnal knowledge	CATC	/	/	YES	NO	NO	YES	NO	YES	NO	NO	YES	NO	NO
Bonada, N; Murria, C; Zamora-Munoz, C; El Alami, M; Poquet, JM; Punti, T; Moreno, JL; Bennas, N; Alba-Tercedor, J; Ribera, C; Prat, N	GLOBAL ECOLOGY AND BIOGEOGRAPHY	2009	Bonada, N., Múrria, C., Zamora-Muñoz, C., El Alami, M., Poquet, J. M., Puntí, T., … Prat, N. (2009). Using community and population approaches to understand how contemporary and historical factors have shaped species distribution in river ecosystems. Global Ecology and Biogeography, 18(2), 202–213. doi:10.1111/j.1466-8238.2008.00434.x	Survey	CATC	/	/	YES	NO	NO	YES	NO	YES	YES	NO	YES	NO	NO
Devoto, M; Medan, D; Montaldo, NH	OIKOS	2005	Devoto, M., Medan, D., & Montaldo, N. H. (2005). Patterns of interaction between plants and pollinators along an environmental gradient. Oikos, 109(3), 461–472. doi:10.1111/j.0030-1299.2005.13712.x	Survey	CATC	/	/	YES	NO	NO	YES	NO	NO	NO	NO	NO	NO	NO
Duval, TP; Waddington, JM; Branfireun, BA	ECOHYDROLOGY	2011	Duval, T. P., Waddington, J. M., & Branfireun, B. A. (2011). Hydrological and biogeochemical controls on plant species distribution within calcareous fens. Ecohydrology, 5(1), 73–89. doi:10.1002/eco.202	Survey	CATC	/	/	YES	YES	NO	YES	NO	YES	NO	NO	NO	NO	NO
Esselstyn, JA; Timm, RM; Brown, RM	EVOLUTION	2009	Esselstyn, JA; Timm, RM; Brown, RM. (2009). Do geological or climatic processes drive speciation in dynamic archipelagos? The tempo and mode of diversification in southeast asian shrews. Evolution, 63(10), 2595-2610. doi: 10.1111/j.1558-5646.2009.00743.x	Survey	CATC	/	/	NO	NO	NO	YES	NO	NO	NO	YES	NO	NO	NO
Essl, F; Rabitsch, W; Dullinger, S; Moser, D; Milasowszky, N	GLOBAL ECOLOGY AND BIOGEOGRAPHY	2012	Essl, F., Rabitsch, W., Dullinger, S., Moser, D., & Milasowszky, N. (2012). How well do we know species richness in a well-known continent? Temporal patterns of endemic and widespread species descriptions in the European fauna. Global Ecology and Biogeography, 22(1), 29–39. doi:10.1111/j.1466-8238.2012.00787.x	Survey	CATC	/	/	NO	NO	NO	YES	NO	YES	NO	NO	YES	NO	NO
Fan, XH; He, HJ; Wang, J; Xu, CY; Gadow, KV	COMMUNITY ECOLOGY	2017	Fan, X. H., He, H. J., Wang, J., Xu, C. Y., & Gadow, K. v. (2017). Tree species richness in northeastern China: geographical variation and minimum areas. Community Ecology, 18(3), 244–252. doi:10.1556/168.2017.18.3.3	Survey	CATC	/	/	YES	NO	NO	YES	NO	YES	NO	NO	YES	NO	NO
Flather, C. H.	JOURNAL OF BIOGEOGRAPHY	1996	Flather, C. H. (1996). Fitting Species-Accumulation Functions and Assessing Regional Land Use Impacts on Avian Diversity. Journal of Biogeography, 23(2), 155-168.	Survey	CATC	/	/	YES	YES	NO	NO	NO	YES	NO	NO	YES	YES	NO
Freeman, MT; Olivier, PI; van Aarde, RJ	LANDSCAPE ECOLOGY	2018	Freeman, M. T., Olivier, P. I., & van Aarde, R. J. (2018). Matrix transformation alters species-area relationships in fragmented coastal forests. Landscape Ecology, 33(2), 307–322. doi:10.1007/s10980-017-0604-x	Survey	CATC	/	/	NO	YES	NO	YES	NO	NO	NO	NO	NO	NO	NO
Hachich, NF; Bonsall, MB; Arraut, EM; Barneche, DR; Lewinsohn, TM; Floeter, SR	JOURNAL OF BIOGEOGRAPHY	2015	Hachich, N. F., Bonsall, M. B., Arraut, E. M., Barneche, D. R., Lewinsohn, T. M., & Floeter, S. R. (2015). Island biogeography: patterns of marine shallow-water organisms in the Atlantic Ocean. Journal of Biogeography, 42(10), 1871–1882. doi:10.1111/jbi.12560	Survey	CATC	/	/	YES	YES	NO	YES	NO	NO	YES	NO	YES	YES	NO
He, FL; Gaston, KJ; Wu, JG	ECOSCIENCE	2002	He, F., Gaston, K., & Wu, J. (2002). On species occupancy-abundance models. Écoscience, 9(1), 119–126. doi:10.1080/11956860.2002.11682698	Survey	CATC	/	/	YES	YES	NO	YES	NO	NO	NO	NO	NO	NO	NO
Hortal, J; Borges, PAV; Gaspar, C	JOURNAL OF ANIMAL ECOLOGY	2006	HORTAL, J., BORGES, P. A. V., & GASPAR, C. (2006). Evaluating the performance of species richness estimators: sensitivity to sample grain size. Journal of Animal Ecology, 75(1), 274–287. doi:10.1111/j.1365-2656.2006.01048.x	Survey	CATC	/	/	NO	NO	NO	NO	NO	NO	NO	NO	YES	NO	NO
Huisman, J., Olff, H., & Fresco, L. F. M.	JOURNAL OF VEGETATION SCIENCE	1993	Huisman, J., Olff, H., & Fresco, L. F. M. (1993). A hierarchical set of models for species response analysis. Journal of Vegetation Science, 4(1), 37–46. doi:10.2307/3235732	Survey	CATC	/	/	YES	YES	NO	YES	NO	NO	NO	NO	NO	NO	NO
Lindo, Z; Winchester, NN	JOURNAL OF BIOGEOGRAPHY	2007	Lindo, Z., & Winchester, N. N. (2007). Local?regional boundary shifts in oribatid mite (Acari: Oribatida) communities: species?area relationships in arboreal habitat islands of a coastal temperate rain forest, Vancouver Island, Canada. Journal of Biogeography, 34(9), 1611–1621. doi:10.1111/j.1365-2699.2007.01710.x	Survey	CATC	/	/	YES	YES	NO	NO	NO	YES	NO	NO	YES	NO	NO
Loehle, C	ECOGRAPHY	2012	Loehle, C. (2012). Relative frequency function models for species distribution modeling. Ecography, 35(6), 487–498. doi:10.1111/j.1600-0587.2012.07389.x	Survey	CATC	/	/	YES	NO	NO	YES	NO	NO	NO	NO	NO	NO	NO
Lu, MY; He, FL	GLOBAL ECOLOGY AND BIOGEOGRAPHY	2017	Lu, M., & He, F. (2017). Estimating regional species richness: The case of China’s vascular plant species. Global Ecology and Biogeography, 26(7), 835–845. doi:10.1111/geb.12589	Survey	CATC	/	/	YES	YES	NO	YES	NO	YES	NO	NO	YES	NO	NO
Matthews, TJ; Cottee-Jones, HE; Whittaker, RJ	DIVERSITY AND DISTRIBUTIONS	2014	Matthews, T. J., Cottee-Jones, H. E., & Whittaker, R. J. (2014). Habitat fragmentation and the species-area relationship: a focus on total species richness obscures the impact of habitat loss on habitat specialists. Diversity and Distributions, 20(10), 1136–1146. doi:10.1111/ddi.12227	Survey	CATC	/	/	NO	YES	NO	YES	NO	NO	NO	NO	YES	NO	NO
McGowan, CP; Ryan, MR; Runge, MC; Millspaugh, JJ; Cochrane, JF	BIOLOGICAL CONSERVATION	2011	McGowan, C. P., Ryan, M. R., Runge, M. C., Millspaugh, J. J., & Cochrane, J. F. (2011). The role of demographic compensation theory in incidental take assessments for endangered species. Biological Conservation, 144(2), 730–737. doi:10.1016/j.biocon.2010.10.020	Survey	CATC	/	/	YES	NO	NO	YES	NO	NO	NO	YES	NO	NO	NO
Meagher, TR; Delph, LF	EVOLUTIONARY ECOLOGY RESEARCH	2001	Meagher, T. R., Delph, L. F. (2001). Individual flower demography, floral phenology and floral display size in Silene latifolia. Evolutionary ecology research, 3(7),845-860.	Survey	CATC	/	/	YES	YES	NO	YES	NO	NO	NO	NO	NO	NO	NO
Mora, C; Tittensor, DP; Myers, RA	PROCEEDINGS OF THE ROYAL SOCIETY B-BIOLOGICAL SCIENCES	2008	Mora, C., Tittensor, D. P., & Myers, R. A. (2008). The completeness of taxonomic inventories for describing the global diversity and distribution of marine fishes. Proceedings of the Royal Society B: Biological Sciences, 275(1631), 149–155. doi:10.1098/rspb.2007.1315	Survey	CATC	/	/	YES	YES	NO	NO	NO	YES	NO	NO	YES	NO	NO
Valdes, AM; Pinero, D	EVOLUTION	1992	Valdes, A. M., & Pinero, D. (1992). Phylogenetic Estimation of Plasmid Exchange in Bacteria. Evolution, 46(3), 641. doi:10.2307/2409634	Survey	CATC	/	/	YES	YES	NO	YES	NO	YES	NO	NO	NO	NO	NO
Wilson, CD; Roberts, D	DIVERSITY AND DISTRIBUTIONS	2010	Wilson, C. D., & Roberts, D. (2010). Modelling distributional trends to inform conservation strategies for an endangered species. Diversity and Distributions, 17(1), 182–189. doi:10.1111/j.1472-4642.2010.00723.x	Survey	CATC	/	/	NO	YES	NO	YES	NO	NO	NO	NO	NO	NO	NO
Boomsma, J. J., Mabelis, A. A., Verbeek, M. G. M., & Los, E. C.	JOURNAL OF BIOGEOGRAPHY	1987	Boomsma, J. J., Mabelis, A. A., Verbeek, M. G. M., & Los, E. C. (1987). Insular Biogeography and Distribution Ecology of Ants on the Frisian Islands. Journal of Biogeography, 14(1), 21. doi:10.2307/2844784	Personnal knowledge	CATD	subD3	taking into account that the species-area slope should gradually decrease to zero at increasing island area ranges	YES	NO	YES	YES	NO	NO	NO	NO	NO	NO	NO
Fattorini, S.	ITALIAN JOURNAL OF ZOOLOGY	2006	Fattorini, S. (2006). Testing the latitudinal gradient: a narrow‐scale analysis of tenebrionid richness (Coleoptera, Tenebrionidae) in the Aegean archipelago (Greece). Italian Journal of Zoology, 73(3), 203–211. doi:10.1080/11250000600679397	Personnal knowledge	CATD	subD2	/	YES	NO	YES	YES	NO	NO	NO	NO	NO	YES	NO
FATTORINI, S., MAURIZI, E., & GIULIO, A. D.	BIOLOGICAL JOURNAL OF THE LINNEAN SOCIETY	2012	FATTORINI, S., MAURIZI, E., & GIULIO, A. D. (2012). Tackling the taxonomic impediment: a global assessment for ant-nest beetle diversity (Coleoptera: Carabidae: Paussini). Biological Journal of the Linnean Society, 105(2), 330–339. doi:10.1111/j.1095-8312.2011.01810.x	Personnal knowledge	CATD	subD1	/	YES	YES	YES	YES	NO	YES	NO	NO	YES	NO	NO
He, F., & Legendre, P.	THE AMERICAN NATURALIST	1996	He, F., & Legendre, P. (1996). On Species-Area Relations. The American Naturalist, 148(4), 719–737. doi:10.1086/285950	Personnal knowledge	CATD	subD2	/	YES	YES	YES	YES	NO	YES	YES	NO	YES	NO	NO
Kobayashi, S.	RESEARCH ON POPULATION ECOLOGY	1976	Kobayashi, S. (1976). The species-area relation III. A third model for a delimited community. Researches on Population Ecology, 17(2), 243–254. doi:10.1007/bf02530776	Personnal knowledge	CATD	subD1	/	YES	NO	YES	NO	NO	NO	NO	NO	NO	NO	NO
Lomolino, M. V.	JOURNAL OF BIOGEOGRAPHY	2000	Lomolino, M. V. (2000). Ecology's Most General, Yet Protean Pattern: The Species-Area Relationship. Journal pf Biogeography, 27(1), 17-26.	Personnal knowledge	CATD	subD4	with richness remaining relatively low and apparently independent of area for the smaller islands ,increasing rapidly to rise through an inflection point for islands of intermediate size, and then asymptotically approaching, or leveling off at the richness of the species pool for the largest islanlds. --- + cotations from Preston (1962)	YES	YES	YES	YES	NO	YES	YES	NO	YES	NO	NO
Scheiner, S.M.	GLOBAL ECOLOGY AND BIOGEOGRAPHY	2003	Scheiner, S. M. (2003). Six types of species-area curves. Global Ecology and Biogeography, 12(6), 441–447. doi:10.1046/j.1466-822x.2003.00061.x	Personnal knowledge	CATD	subD1	/	YES	NO	YES	YES	NO	YES	NO	NO	YES	YES	NO
SIMAIAKIS, S. M., TJØRVE, E., GENTILE, G., MINELLI, A., & MYLONAS, M.	BIOLOGICAL JOURNAL OF THE LINNEAN SOCIETY	2011	SIMAIAKIS, S. M., TJØRVE, E., GENTILE, G., MINELLI, A., & MYLONAS, M. (2011). The species-area relationship in centipedes (Myriapoda: Chilopoda): a comparison between Mediterranean island groups. Biological Journal of the Linnean Society, 105(1), 146–159. doi:10.1111/j.1095-8312.2011.01784.x	Personnal knowledge	CATD	subD1	/	YES	NO	YES	NO	NO	NO	NO	NO	YES	YES	YES
Veech, J. A.	CONSERVATION BIOLOGY	2000	Veech, J. A. (2000). Choice of Species-Area Function Affects Identification of Hotspots. Conservation Biology, 14(1), 140–147. doi:10.1046/j.1523-1739.2000.99064.x	Personnal knowledge	CATD	subD1	/	YES	NO	YES	NO	NO	YES	NO	NO	NO	NO	NO
Williams, M. R.	ECOLOGY	1995	Williams, M. R. (1995). An Extreme-Value Function Model of the Species Incidence and Species--Area Relations. Ecology, 76(8), 2607–2616. doi:10.2307/2265831	Personnal knowledge	CATD	subD1	/	YES	YES	YES	YES	NO	YES	NO	NO	YES	NO	NO
Barwell, LJ; Azaele, S; Kunin, WE; Isaac, NJB	DIVERSITY AND DISTRIBUTIONS	2014	Barwell, L. J., Azaele, S., Kunin, W. E., & Isaac, N. J. B. (2014). Can coarse-grain patterns in insect atlas data predict local occupancy? Diversity and Distributions, 20(8), 895–907. doi:10.1111/ddi.12203	Survey	CATD	subD3	combination of convex at coarse grains and concave at fine grains that generates the overall sigmoidal relationship.	NO	NO	YES	YES	NO	NO	NO	NO	NO	YES	NO
Battaglia, M; Williams, KJ	OECOLOGIA	1996	Battaglia, M., & Williams, K. J. (1996). Mixed species stands of eucalypts as ecotones on a water supply gradient. Oecologia, 108(3), 518–528. doi:10.1007/bf00333729	Survey	CATD	subD1	/	YES	YES	YES	YES	NO	NO	YES	NO	NO	NO	NO
Fan, HY; Zhang, QC; Rao, JJ; Cao, JW; Lu, X	AMERICAN NATURALIST	2019	Fan, H., Zhang, Q., Rao, J., Cao, J., & Lu, X. (2019). Genetic diversity-area relationships across bird species. The American Naturalist. doi:10.1086/705346	Survey	CATD	subD2	/	YES	YES	YES	YES	NO	YES	NO	NO	NO	YES	NO
Fattorini, S	CONSERVATION BIOLOGY	2006	FATTORINI, S. (2006). Detecting Biodiversity Hotspots by Species-Area Relationships: a Case Study of Mediterranean Beetles. Conservation Biology, 20(4), 1169–1180. doi:10.1111/j.1523-1739.2006.00418.x	Survey	CATD	subD2	/	YES	YES	YES	YES	NO	YES	NO	NO	NO	YES	NO
Gao, D; Perry, G	ECOLOGY AND EVOLUTION	2016	Gao, D., & Perry, G. (2016). Species-area relationships and additive partitioning of diversity of native and nonnative herpetofauna of the West Indies. Ecology and Evolution, 6(21), 7742–7762. doi:10.1002/ece3.2511	Survey	CATD	subD3	/	YES	NO	YES	YES	NO	YES	YES	NO	YES	YES	YES
Gentile, G; Argano, R	JOURNAL OF BIOGEOGRAPHY	2005	Gentile, G., Argano, R. (2005). Island biogeography of the Mediterranean sea: the species-area relationship for terrestrial isopods. Journal of Biogeography, 32(10), 1715–1726.	Survey	CATD	subD2	/	YES	YES	YES	NO	NO	YES	YES	NO	NO	YES	NO
He, FL; Legendre, P	ECOLOGY	2002	He, F., & Legendre, P. (2002). Species Diversity Patterns Derived from Species-Area Models. Ecology, 83(5), 1185. doi:10.2307/3071933	Survey	CATD	subD1	/	YES	NO	YES	YES	YES	NO	NO	NO	NO	NO	NO
Henriques-Silva, R; Kubisch, A; Peres-Neto, PR	ECOGRAPHY	2018	Henriques-Silva, R., Kubisch, A., & Peres-Neto, P. R. (2018). Latitudinal-diversity gradients can be shaped by biotic processes: new insights from an eco-evolutionary model. Ecography. doi:10.1111/ecog.03513	Survey	CATD	subD1	/	YES	NO	YES	NO	NO	YES	YES	YES	NO	NO	NO
Henszey, RJ; Pfeiffer, K; Keough, JR	WETLANDS	2004	Henszey, R. J., Pfeiffer, K., & Keough, J. R. (2004). Linking surface- and ground-water levels to riparian grassland species along the Platte River in central Nebraska, USA. Wetlands, 24(3), 665–687. doi:10.1672/0277-5212(2004)024[0665:lsaglt]2.0.co;2	Survey	CATD	subD1	/	YES	YES	YES	YES	NO	NO	NO	NO	NO	NO	NO
Kranabetter, JM; Berch, SM; MacKinnon, JA; Ceska, O; Dunn, DE; Ott, PK	DIVERSITY AND DISTRIBUTIONS	2018	Kranabetter, J. M., Berch, S. M., MacKinnon, J. A., Ceska, O., Dunn, D. E., & Ott, P. K. (2018). Species-area curve and distance-decay relationships indicate habitat thresholds of ectomycorrhizal fungi in an old-growth Pseudotsuga menziesii landscape. Diversity and Distributions, 24(6), 755–764. doi:10.1111/ddi.12720	Survey	CATD	subD2	/	YES	YES	YES	NO	NO	YES	NO	NO	YES	YES	NO
Mashayekhi, M; MacPherson, B; Gras, R	ECOLOGICAL COMPLEXITY	2014	Mashayekhi, M., MacPherson, B., & Gras, R. (2014). Species–area relationship and a tentative interpretation of the function coefficients in an ecosystem simulation. Ecological Complexity, 19, 84–95. doi:10.1016/j.ecocom.2014.05.011	Survey	CATD	subD1	/	YES	YES	YES	YES	NO	YES	NO	NO	YES	YES	NO
Matthews, TJ; Triantis, KA; Rigal, F; Borregaard, MK; Guilhaumon, F; Whittaker, RJ	GLOBAL ECOLOGY AND BIOGEOGRAPHY	2016	Matthews, T. J., Triantis, K. A., Rigal, F., Borregaard, M. K., Guilhaumon, F., & Whittaker, R. J. (2016). Island species-area relationships and species accumulation curves are not equivalent: an analysis of habitat island datasets. Global Ecology and Biogeography, 25(5), 607–618. doi:10.1111/geb.12439	Survey	CATD	subD1	/	NO	YES	YES	NO	NO	NO	NO	NO	YES	YES	NO
Matthews, TJ; Triantis, KA; Whittaker, RJ; Guilhaumon, F	ECOGRAPHY	2019	Matthews, T. J., Triantis, K., Whittaker, R. J., & Guilhaumon, F. (2019). sars: an R package for fitting, evaluating and comparing species–area relationship models. Ecography. doi:10.1111/ecog.04271	Survey	CATD	subD2	/	YES	YES	YES	YES	NO	YES	NO	NO	YES	YES	NO
Monteil, C; Deconchat, M; Balent, G	LANDSCAPE ECOLOGY	2005	Monteil, C., Deconchat, M., & Balent, G. (2005). Simple Neural Network Reveals Unexpected Patterns of Bird Species Richness in Forest Fragments. Landscape Ecology, 20(5), 513–527. doi:10.1007/s10980-004-3317-x	Survey	CATD	subD1	/	YES	YES	YES	YES	NO	NO	YES	NO	NO	NO	NO
Natuhara, Y; Imai, C	BIODIVERSITY AND CONSERVATION	1999	Natuhara, Y., Imai, C. (1999). Prediction of species richness of breeding birds by landscape-level factors of urban woods in Osaka Prefecture, Japan. Biodiversity & Conservation, 8(2), 239-253.	Survey	CATD	subD1	/	YES	NO	YES	YES	NO	NO	NO	NO	NO	NO	NO
Panitsa, M; Tzanoudakis, D; Triantis, KA; Sfenthourakis, S	JOURNAL OF BIOGEOGRAPHY	2006	Panitsa, M., Tzanoudakis, D., Triantis, K. A., & Sfenthourakis, S. (2006). Patterns of species richness on very small islands: the plants of the Aegean archipelago. Journal of Biogeography, 33(7), 1223–1234. doi:10.1111/j.1365-2699.2006.01481.x	Survey	CATD	subD1	/	YES	YES	YES	YES	NO	NO	YES	NO	YES	YES	NO
Ramirez-Tobias, HM; Pena-Valdivia, CB; Aguirre, JR; Reyes-Aguro, JA; Sanchez-Urdaneta, AB; Valle, S	PLANT SPECIES BIOLOGY	2011	RAMÍREZ-TOBÍAS, H. M., PEÑA-VALDIVIA, C. B., AGUIRRE R., J. R., REYES-AGÜERO, J. A., SÁNCHEZ-URDANETA, A. B., & VALLE G., S. (2011). Seed germination temperatures of eight Mexican Agave species with economic importance. Plant Species Biology, 27(2), 124–137. doi:10.1111/j.1442-1984.2011.00341.x	Survey	CATD	subD1	/	NO	YES	YES	YES	NO	NO	NO	NO	NO	NO	NO
Schrader, J; Moeljono, S; Keppel, G; Kreft, H	ECOGRAPHY	2019	Schrader, J., Moeljono, S., Keppel, G., & Kreft, H. (2019). Plants on small islands revisited: the effects of spatial scale and habitat quality on the species‐area relationship. Ecography. doi:10.1111/ecog.04512	Survey	CATD	subD1	/	YES	NO	YES	YES	NO	YES	NO	NO	NO	YES	NO
Sfenthourakis, S; Panitsa, M	JOURNAL OF BIOGEOGRAPHY	2011	Sfenthourakis, S., & Panitsa, M. (2011). From plots to islands: species diversity at different scales. Journal of Biogeography, 39(4), 750–759. doi:10.1111/j.1365-2699.2011.02639.x	Survey	CATD	subD1	/	NO	YES	YES	YES	NO	NO	NO	NO	YES	YES	NO
Stiles, A; Scheiner, SM	OIKOS	2007	Stiles, A., & Scheiner, S. M. (2007). Evaluation of species-area functions using Sonoran Desert plant data: not all species-area curves are power functions. Oikos, 116(11), 1930–1940. doi:10.1111/j.0030-1299.2007.15703.x	Survey	CATD	subD4	The most important difference between the two forms is that a sigmoid curve contains a point of inflection, permitting a change in the rate of species accumulation from increasing to decreasing. In contrast, a convex curve can only express a progressive decline in this rate. A sigmoid function necessarily terminates in an asymptote, whereas a convex function may or may not attain an asymptote. [.…	YES	YES	YES	YES	NO	YES	YES	NO	YES	YES	NO
Tjorve, E	JOURNAL OF BIOGEOGRAPHY	2012	Tjørve, E. (2012). Arrhenius and Gleason revisited: new hybrid models resolve an old controversy. Journal of Biogeography, 39(4), 629–639. doi:10.1111/j.1365-2699.2011.02625.x	Survey	CATD	subD1	/	YES	NO	YES	YES	NO	YES	YES	NO	NO	YES	YES
Tjorve, E	JOURNAL OF BIOGEOGRAPHY	2009	Tjørve, E. (2009). Shapes and functions of species-area curves (II): a review of new models and parameterizations. Journal of Biogeography, 36(8), 1435–1445. doi:10.1111/j.1365-2699.2009.02101.x	Survey	CATD	subD1	/	YES	YES	YES	YES	NO	YES	YES	NO	YES	YES	YES
Tjørve, E	JOURNAL OF BIOGEOGRAPHY	2003	Tjørve, E. (2003). Shapes and functions of species-area curves: a review of possible models. Journal of Biogeography, 30(6), 827-835. doi: 10.1046/j.1365-2699.2003.00877.x	Survey	CATD	subD2	/	YES	NO	YES	YES	NO	YES	YES	NO	YES	YES	YES
Tjorve, E; Kunin, WE; Polce, C; Tjorve, KMC	JOURNAL OF ECOLOGY	2008	Tjørve, E., Kunin, W. E., Polce, C., & Calf Tjørve, K. M. (2008). Species-area relationship: separating the effects of species abundance and spatial distribution. Journal of Ecology, 96(6), 1141–1151. doi:10.1111/j.1365-2745.2008.01433.x	Survey	CATD	subD1	/	YES	YES	YES	NO	YES	YES	YES	NO	NO	YES	NO
Tjorve, E; Turner, WR	ECOGRAPHY	2009	Tjørve, E., & Turner, W. R. (2009). The importance of samples and isolates for species-area relationships. Ecography, 32(3), 391–400. doi:10.1111/j.1600-0587.2008.05515.x	Survey	CATD	subD1	/	YES	NO	YES	YES	NO	YES	YES	NO	YES	YES	YES
Triantis, KA; Guilhaumon, F; Whittaker, RJ	JOURNAL OF BIOGEOGRAPHY	2011	Triantis, K. A., Guilhaumon, F., & Whittaker, R. J. (2011). The island species-area relationship: biology and statistics. Journal of Biogeography, 39(2), 215–231. doi:10.1111/j.1365-2699.2011.02652.x	Survey	CATD	subD3	sigmoid (i.e. a shape with an inflection point)	YES	YES	YES	YES	NO	YES	YES	NO	YES	YES	NO
Vanderwel, MC; Maicolm, JR; Mills, SC	CONSERVATION BIOLOGY	2007	VANDERWEL, M. C., MALCOLM, J. R., & MILLS, S. C. (2007). A Meta-Analysis of Bird Responses to Uniform Partial Harvesting across North America. Conservation Biology, 21(5), 1230–1240. doi:10.1111/j.1523-1739.2007.00756.x	Survey	CATD	subD1	/	YES	YES	YES	NO	NO	YES	NO	NO	NO	NO	NO
Welter-Schultes, FW; Williams, MR	JOURNAL OF BIOGEOGRAPHY	1999	Welter-Schultes, F. W., Williams, M. R. (1999). History, island area and habitat availability determine land snail species richness of Aegean islands. Journal of Biogeography, 26(2), 239-249. doi: 10.1046/j.1365-2699.1999.00276.x	Survey	CATD	subD1	/	YES	YES	YES	NO	NO	NO	NO	NO	NO	NO	NO
Williams, MR; Lamont, BB; Henstridge, JD	JOURNAL OF BIOGEOGRAPHY	2009	Williams, M. R., Lamont, B. B., & Henstridge, J. D. (2009). Species-area functions revisited. Journal of Biogeography, 36(10), 1994–2004. doi:10.1111/j.1365-2699.2009.02110.x	Survey	CATD	subD1	/	YES	YES	YES	YES	NO	YES	YES	NO	YES	NO	NO
