# Supplementary material for: Lack of definition of mathematical terms in ecology: The case of the sigmoid class of functions in macro‐ecology
Source: Ecol Evol. 2020 Nov 23;10(24):14209–20. doi: 10.1002/ece3.7016 (PMC7771130; doi:10.1002/ece3.7016)
Supplement: Supplementary file 2 — Table S2 [file ECE3-10-14209-s002.xlsx]

## Sheet: Selected outputs Binary
Authors	Journal	Date	Article reference	Survey	Category A-D	Category subD1-4	Def	Equation	Logit ?	Use of the word logistic
Bootsma, MC; Wassen, MJ	VEGETATIO	1996	Bootsma, M. C., & Wassen, M. J. (1996). Environmental conditions and fen vegetation in three lowland mires. Vegetatio, 127(2), 173–189. doi:10.1007/bf00044639	Survey	CATC	/	/	YES	NO	"stepwise logistic regression", "logistic regression (analysis)"
Ysebaert, T; Meire, P; Herman, PMJ; Verbeek, H	MARINE ECOLOGY PROGRESS SERIES	2002	Ysebaert, T., Meire, P., Herman, P.M.J. and Verbeek, H. (2002). Macrobenthic species response surfaces along estuarine gradients: prediction by logistic regression. Marine Ecology Progress Series, 225: 79–95.	Survey	CATC	/	/	YES	YES	"logistic regression (model)", "logistic link function", "logistic link"
Wang, YP; Millien, V; Ding, P	GLOBAL ECOLOGY AND BIOGEOGRAPHY	2016	Wang, Y., Millien, V., & Ding, P. (2016). On empty islands and the small-island effect. Global Ecology and Biogeography, 25(11), 1333–1345. doi:10.1111/geb.12494	Survey	CATC	/	/	NO	YES	"multinomial logistic regressions"
Cailleret, M; Bigler, C; Bugmann, H; Camarero, JJ; Cufar, K; Davi, H; Meszaros, I; Minunno, F; Peltoniemi, M; Robert, EMR; Suarez, ML; Tognetti, R; Martinez-Vilalta, J	ECOLOGICAL APPLICATIONS	2016	Cailleret, M., Bigler, C., Bugmann, H., Camarero, J. J., Cˇufar, K., Davi, H., … Martínez-Vilalta, J. (2016). Towards a common methodology for developing logistic tree mortality models based on ring-width data. Ecological Applications, 26(6), 1827–1841. doi:10.1890/15-1402.1	Survey	CATC	/	/	YES	NO	"logistic mixed-effects regression models"
Gaston, A; Blazquez-Cabrera, S; Garrote, G; Mateo-Sanchez, MC; Beier, P; Simon, MA; Saura, S	JOURNAL OF APPLIED ECOLOGY	2016	Gastón, A., Blázquez-Cabrera, S., Garrote, G., Mateo-Sánchez, M. C., Beier, P., Simón, M. A., & Saura, S. (2016). Response to agriculture by a woodland species depends on cover type and behavioural state: insights from resident and dispersing Iberian lynx. Journal of Applied Ecology, 53(3), 814–824. doi:10.1111/1365-2664.12629	Survey	CATC	/	/	NO	NO	"mixed-effects conditional logistic regression"
Romero, D; Olivero, J; Brito, JC; Real, R	ECOGRAPHY	2015	Romero, D., Olivero, J., Brito, J. C., & Real, R. (2015). Comparison of approaches to combine species distribution models based on different sets of predictors. Ecography, 39(6), 561–571. doi:10.1111/ecog.01477	Survey	CATC	/	/	YES	YES	"logistic regression", "forward-backward stepwise logistic regression"
Monro, K; Marshall, DJ	GLOBAL ECOLOGY AND BIOGEOGRAPHY	2015	Monro, K., & Marshall, D. J. (2015). The biogeography of fertilization mode in the sea. Global Ecology and Biogeography, 24(12), 1499–1509. doi:10.1111/geb.12358	Survey	CATC	/	/	NO	NO	"phylogenetic logistic regressions", "standard logistic regressions"
Munoz, AR; Jimenez-Valverde, A; Marquez, AL; Moleon, M; Real, R	DIVERSITY AND DISTRIBUTIONS	2015	Muñoz, A.-R., Jiménez-Valverde, A., Márquez, A. L., Moleón, M., & Real, R. (2015). Environmental favourability as a cost-efficient tool to estimate carrying capacity. Diversity and Distributions, 21(12), 1388–1400. doi:10.1111/ddi.12352	Survey	CATC	/	/	NO	YES	"forward–backward stepwise logistic regression"
Si, XF; Pimm, SL; Russell, GJ; Ding, P	JOURNAL OF BIOGEOGRAPHY	2014	Si, X., Pimm, S. L., Russell, G. J., & Ding, P. (2014). Turnover of breeding bird communities on islands in an inundated lake. Journal of Biogeography, 41(12), 2283–2292. doi:10.1111/jbi.12379	Survey	CATC	/	/	YES	NO	"multivariate logistic regression"
Hofmann, S; Kraus, S; Dorge, T; Nothnagel, M; Fritzsche, P; Miehe, G	JOURNAL OF BIOGEOGRAPHY	2014	Hofmann, S., Kraus, S., Dorge, T., Nothnagel, M., Fritzsche, P., & Miehe, G. (2014). Effects of Pleistocene climatic fluctuations on the phylogeography, demography and population structure of a high-elevation snake species,Thermophis baileyi, on the Tibetan Plateau. Journal of Biogeography, 41(11), 2162–2172. doi:10.1111/jbi.12358	Survey	CATC	/	/	NO	NO	"logistic regression"
Crowley, GM; Preece, ND	AUSTRAL ECOLOGY	2019	Crowley, G. M., & Preece, N. D. (2019). Does extreme flooding drive vegetation and faunal composition across the Gulf Plains of north-eastern Australia? Austral Ecology, 44(7), 1256–1270. doi:10.1111/aec.12803	Survey	CATC	/	/	NO	YES	"logistic models"
de Miranda, MD; Borda-de-Agua, L; Pereira, HM; Merckx, T	ECOSPHERE	2019	Dantas de Miranda, M., Borda‐de‐Água, L., Pereira, H. M., & Merckx, T. (2019). Species traits shape the relationship between local and regional species abundance distributions. Ecosphere, 10(5), e02750. doi:10.1002/ecs2.2750	Survey	CATC	/	/	NO	NO	"ordinal logistic regression model"
Razanajatovo, M; van Kleunen, M; Kreft, H; Dawson, W; Essl, F; Pergl, J; Pysek, P; Winter, M; Weigelt, P	GLOBAL ECOLOGY AND BIOGEOGRAPHY	2018	Razanajatovo, M., van Kleunen, M., Kreft, H., Dawson, W., Essl, F., Pergl, J., … Weigelt, P. (2018). Autofertility and self-compatibility moderately benefit island colonization of plants. Global Ecology and Biogeography. doi:10.1111/geb.12854	Survey	CATC	/	/	NO	NO	"multinomial logistic regressions", "logistic regressions"
Beddows, I; Rose, LE	PERSPECTIVES IN PLANT ECOLOGY EVOLUTION AND SYSTEMATICS	2018	Beddows, I., & Rose, L. E. (2018). Factors determining hybridization rate in plants: A case study in Michigan. Perspectives in Plant Ecology, Evolution and Systematics, 34, 51–60. doi:10.1016/j.ppees.2018.07.003	Survey	CATC	/	/	NO	YES	"binomial multiple logistic regression"
Kocsis, AT; Reddin, CJ; Kiessling, W	GLOBAL ECOLOGY AND BIOGEOGRAPHY	2018	Kocsis, Á. T., Reddin, C. J., & Kiessling, W. (2018). The stability of coastal benthic biogeography over the last 10 million years. Global Ecology and Biogeography, 27(9), 1106–1120. doi:10.1111/geb.12771	Survey	CATC	/	/	NO	NO	"multiple logistic regression"
Neam, KD; Lacher, TE	BIOTROPICA	2018	Neam, K. D., & Lacher, T. E. (2018). Multi-scale effects of habitat structure and landscape context on a vertebrate with limited dispersal ability (the brown-throated sloth, Bradypus variegatus ). Biotropica, 50(4), 684–693. doi:10.1111/btp.12540	Survey	CATC	/	/	NO	NO	"mixed-effects logistic regression models", "Logit for data transformation "
Meik, JM; Makowsky, R	ECOLOGY AND EVOLUTION	2017	Meik, J. M., & Makowsky, R. (2017). Minimum area thresholds for rattlesnakes and colubrid snakes on islands in the Gulf of California, Mexico. Ecology and Evolution, 8(2), 928–934. doi:10.1002/ece3.3658	Survey	CATC	/	/	NO	YES	"ordinal logistic regression"
Stralberg, D; Matsuoka, SM; Handel, CM; Schmiegelow, FKA; Hamann, A; Bayne, EM	ECOGRAPHY	2016	Stralberg, D., Matsuoka, S. M., Handel, C. M., Schmiegelow, F. K. A., Hamann, A., & Bayne, E. M. (2016). Biogeography of boreal passerine range dynamics in western North America: past, present, and future. Ecography, 40(9), 1050–1066. doi:10.1111/ecog.02393	Survey	CATC	/	/	NO	NO	"phylogenetic logistic regression analysis"
Arbetman, MP; Gleiser, G; Morales, CL; Williams, P; Aizen, MA	PROCEEDINGS OF THE ROYAL SOCIETY B-BIOLOGICAL SCIENCES	2017	Arbetman, M. P., Gleiser, G., Morales, C. L., Williams, P., & Aizen, M. A. (2017). Global decline of bumblebees is phylogenetically structured and inversely related to species range size and pathogen incidence. Proceedings of the Royal Society B: Biological Sciences, 284(1859), 20170204. doi:10.1098/rspb.2017.0204	Survey	CATC	/	/	NO	NO	"phylogenetic logistic regression analysis"
Jokimaki, J; Suhonen, J; Jokimaki-Kaisanlahti, ML; Carbo-Ramirez, P	URBAN ECOSYSTEMS	2014	Jokimäki, J., Suhonen, J., Jokimäki-Kaisanlahti, M.-L., & Carbó-Ramírez, P. (2014). Effects of urbanization on breeding birds in European towns: Impacts of species traits. Urban Ecosystems, 19(4), 1565–1577. doi:10.1007/s11252-014-0423-7	Survey	CATC	/	/	NO	NO	"binary logistic regression analysis"
Eme, D; Malard, F; Colson-Proch, C; Jean, P; Calvignac, S; Konecny-Dupre, L; Hervant, F; Douady, CJ	JOURNAL OF BIOGEOGRAPHY	2014	Eme, D., Malard, F., Colson-Proch, C., Jean, P., Calvignac, S., Konecny-Dupré, L., … Douady, C. J. (2013). Integrating phylogeography, physiology and habitat modelling to explore species range determinants. Journal of Biogeography, 41(4), 687–699. doi:10.1111/jbi.12237	Survey	CATC	/	/	NO	YES	"logistic regression"
Bell, DM; Bradford, JB; Lauenroth, WK	GLOBAL ECOLOGY AND BIOGEOGRAPHY	2014	Bell, D. M., Bradford, J. B., & Lauenroth, W. K. (2013). Early indicators of change: divergent climate envelopes between tree life stages imply range shifts in the western United States. Global Ecology and Biogeography, 23(2), 168–180. doi:10.1111/geb.12109	Survey	CATC	/	/	NO	YES	"Bayesian logistic regression"
Schmit, O; Bode, SNS; Camacho, A; Horne, DJ; Lamatsch, DK; Martens, K; Martins, MJF; Namiotko, T; Rossetti, G; Rueda-Sevilla, J; Schon, I; Vandekerkhove, J; Mesquita-Joanes, F	JOURNAL OF BIOGEOGRAPHY	2013	Schmit, O., Bode, S. N. S., Camacho, A., Horne, D. J., Lamatsch, D. K., Martens, K., … Mesquita-Joanes, F. (2013). Linking present environment and the segregation of reproductive modes (geographical parthenogenesis) inEucypris virens(Crustacea: Ostracoda). Journal of Biogeography, 40(12), 2396–2408. doi:10.1111/jbi.12174	Survey	CATC	/	/	NO	NO	"multivariate logistic regression analyses"
Morrison, LW	ECOGRAPHY	2011	Morrison, L. W. (2010). Why do some small islands lack vegetation? Evidence from long-term introduction experiments. Ecography, 34(3), 384–391. doi:10.1111/j.1600-0587.2010.06646.x	Survey	CATC	/	/	NO	NO	"multiple logistic regressions", "univariuate logistic regressions", "logistic regressions"
Poquet, JM; Mesquita-Joanes, F	FRESHWATER BIOLOGY	2011	POQUET, J. M., & MESQUITA-JOANES, F. (2010). Combined effects of local environment and continental biogeography on the distribution of Ostracoda. Freshwater Biology, 56(3), 448–469. doi:10.1111/j.1365-2427.2010.02511.x	Survey	CATC	/	/	NO	NO	" multiple logistic regressions models", "logistic regressions models"
Acevedo, P; Real, R	ECOLOGICAL MODELLING	2011	Acevedo, P., & Real, R. (2011). Biogeographical differences between the two Capra pyrenaica subspecies, C. p. victoriae and C. p. hispanica, inhabiting the Iberian Peninsula: Implications for conservation. Ecological Modelling, 222(3), 814–823. doi:10.1016/j.ecolmodel.2010.10.006	Survey	CATC	/	/	YES	NO	"logistic regression"
Dapporto, L; Dennis, RLH	BIODIVERSITY AND CONSERVATION	2010	Dapporto, L., & Dennis, R. L. H. (2010). Skipper impoverishment on large West Mediterranean islands (Lepidoptera Hesperioidea): deterministic, historical and stochastic factors. Biodiversity and Conservation, 19(9), 2637–2649. doi:10.1007/s10531-010-9863-4	Survey	CATC	/	/	NO	NO	"logistic regression"
Wang, TJ; Ye, XP; Skidmore, AK; Toxopeus, AG	JOURNAL OF BIOGEOGRAPHY	2010	Wang, T., Ye, X., Skidmore, A. K., & Toxopeus, A. G. (2010). Characterizing the spatial distribution of giant pandas (Ailuropoda melanoleuca) in fragmented forest landscapes. Journal of Biogeography, 37(5), 865–878. doi:10.1111/j.1365-2699.2009.02259.x	Survey	CATC	/	/	NO	NO	"forward stepwise logistic regression", "logistic regression", "binomial logistic regression"
Wright, HL; Buckingham, DL; Dolman, PM	ANIMAL CONSERVATION	2010	Wright, H. L., Buckingham, D. L., & Dolman, P. M. (2010). Dry season habitat use by critically endangered white-shouldered ibis in northern Cambodia. Animal Conservation, 13(1), 71–79. doi:10.1111/j.1469-1795.2009.00301.x	Survey	CATC	/	/	NO	NO	"multiple logistic regression", "univariate logistic regression model"
Pau, S; Gillespie, TW; Price, JP	BIODIVERSITY AND CONSERVATION	2009	Pau, S., Gillespie, T. W., & Price, J. P. (2009). Natural history, biogeography, and endangerment of Hawaiian dry forest trees. Biodiversity and Conservation, 18(12), 3167–3182. doi:10.1007/s10531-009-9635-1	Survey	CATC	/	/	NO	NO	"logistic regressions"
Herault, B; Thoen, D	ACTA OECOLOGICA-INTERNATIONAL JOURNAL OF ECOLOGY	2009	Herault, B., & Thoen, D. (2009). How habitat area, local and regional factors shape plant assemblages in isolated closed depressions. Acta Oecologica, 35(3), 385–392. doi:10.1016/j.actao.2009.02.002	Survey	CATC	/	/	NO	NO	"logistic regression", "logistic models"
Vallejo, BM; Aloy, AB; Ong, PS	LANDSCAPE AND URBAN PLANNING	2009	Vallejo, B. M., Aloy, A. B., & Ong, P. S. (2009). The distribution, abundance and diversity of birds in Manila’s last greenspaces. Landscape and Urban Planning, 89(3-4), 75–85. doi:10.1016/j.landurbplan.2008.10.013	Survey	CATC	/	/	NO	NO	"logistic regression"
Dapporto, L; Dennis, RLH	ECOGRAPHY	2009	Dapporto, L., & Dennis, R. L. H. (2009). Conservation biogeography of large Mediterranean islands. Butterfly impoverishment, conservation priorities and inferences for an ecologica “island paradigm.” Ecography, 32(1), 169–179. doi:10.1111/j.1600-0587.2008.05600.x	Survey	CATC	/	/	NO	NO	"logistic regression analysis", "logistic regression"
Wollan, AK; Bakkestuen, V; Kauserud, H; Gulden, G; Halvorsen, R	JOURNAL OF BIOGEOGRAPHY	2008	Wollan, A. K., Bakkestuen, V., Kauserud, H., Gulden, G., & Halvorsen, R. (2008). Modelling and predicting fungal distribution patterns using herbarium data. Journal of Biogeography, 35(12), 2298–2310. doi:10.1111/j.1365-2699.2008.01965.x	Survey	CATC	/	/	NO	YES	logistic used in "logistic regression", "binomial distribution, logistic link (logistic regression)"
Frick, WF; Hayes, JP; Heady, PA	GLOBAL ECOLOGY AND BIOGEOGRAPHY	2008	Frick, W. F., Hayes, J. P., & Heady III, P. A. (2008). Patterns of island occupancy in bats: influences of area and isolation on insular incidence of volant mammals. Global Ecology and Biogeography, 17(5), 622–632. doi:10.1111/j.1466-8238.2008.00401.x	Survey	CATC	/	/	NO	YES	"logistic regression models"
Dapporto, L; Dennis, RLH	JOURNAL OF BIOGEOGRAPHY	2008	Dapporto, L., & Dennis, R. L. H. (2008). Species richness, rarity and endemicity on Italian offshore islands: complementary signals from island-focused and species-focused analyses. Journal of Biogeography, 35(4), 664–674. doi:10.1111/j.1365-2699.2007.01812.x	Survey	CATC	/	/	NO	NO	"logistic regression", "stepwise logistic regression"
Sekercioglu, CH; Schneider, SH; Fay, JP; Loarie, SR	CONSERVATION BIOLOGY	2008	SEKERCIOGLU, C. H., SCHNEIDER, S. H., FAY, J. P., & LOARIE, S. R. (2007). Climate Change, Elevational Range Shifts, and Bird Extinctions. Conservation Biology, 22(1), 140–150. doi:10.1111/j.1523-1739.2007.00852.x	Survey	CATC	/	/	YES	YES	"a generalized linear model with a binomial sampling distribution, a logistic link"
Meynard, CN; Quinn, JF	JOURNAL OF BIOGEOGRAPHY	2007	Meynard, C. N., & Quinn, J. F. (2007). Predicting species distributions: a critical comparison of the most common statistical models using artificial species. Journal of Biogeography, 34(8), 1455–1469. doi:10.1111/j.1365-2699.2007.01720.x	Survey	CATC	/	/	NO	YES	"logistic regression"
Foufopoulos, J; Mayer, GC	JOURNAL OF BIOGEOGRAPHY	2007	Foufopoulos, J., & Mayer, G. C. (2007). Turnover of passerine birds on islands in the Aegean Sea (Greece). Journal of Biogeography, 34(7), 1113–1123. doi:10.1111/j.1365-2699.2007.01695.x	Survey	CATC	/	/	YES	NO	"logistic regression (+analysis or model)
Guadagnin, DL; Maltchik, L	BIODIVERSITY AND CONSERVATION	2007	Guadagnin, D. L., & Maltchik, L. (2006). Habitat and landscape factors associated with neotropical waterbird occurrence and richness in wetland fragments. Biodiversity and Conservation, 16(4), 1231–1244. doi:10.1007/s10531-006-9127-5	Survey	CATC	/	/	NO	NO	"logistic regression", "logistic models"
Keller, RP; Drake, JM; Lodge, DM	CONSERVATION BIOLOGY	2007	KELLER, R. P., DRAKE, J. M., & LODGE, D. M. (2007). Fecundity as a Basis for Risk Assessment of Nonindigenous Freshwater Molluscs. Conservation Biology, 21(1), 191–200. doi:10.1111/j.1523-1739.2006.00563.x	Survey	CATC	/	/	NO	NO	"logistic regression", "logistic model", "logistic curve", "logistic relationship"
Lobel, S; Snall, T; Rydin, H	JOURNAL OF ECOLOGY	2006	Lobel, S., Snall, T., and Rydin, H. (2006). Metapopulation processes in epiphytes inferred from patterns of regional distribution and local abundance in fragmented forest landscapes. Journal of Ecology 94(4):856-868.	Survey	CATC	/	/	NO	YES	"logistic model"
Carroll, C; Noss, RE; Paquet, PC; Schumaker, NH	CONSERVATION BIOLOGY	2004	CARROLL, C., NOSS, R. F., PAQUET, P. C., & SCHUMAKER, N. H. (2004). Extinction Debt of Protected Areas in Developing Landscapes. Conservation Biology, 18(4), 1110–1120. doi:10.1111/j.1523-1739.2004.00083.x	Survey	CATC	/	/	NO	NO	"logistic regression models"
Sergio, F; Marchesi, L; Pedrini, P	JOURNAL OF BIOGEOGRAPHY	2004	Sergio, F., Marchesi, L., & Pedrini, P. (2004). Integrating individual habitat choices and regional distribution of a biodiversity indicator and top predator. Journal of Biogeography, 31(4), 619–628. doi:10.1046/j.1365-2699.2003.01002.x	Survey	CATC	/	/	NO	NO	"logistic regression", "logistic model"
Robertson, MP; Peter, CI; Villet, MH; Ripley, BS	ECOLOGICAL MODELLING	2003	Robertson, M. P., Peter, C. I., Villet, M. H., & Ripley, B. S. (2003). Comparing models for predicting species’ potential distributions: a case study using correlative and mechanistic predictive modelling techniques. Ecological Modelling, 164(2-3), 153–167. doi:10.1016/s0304-3800(03)00028-0	Survey	CATC	/	/	YES	YES	"(multiple) logistic regression (models)" + "inverse logistic transformation"
Havel, JE; Shurin, JB; Jones, JR	ECOLOGY	2002	Havel, J. E., Shurin, J. B., & Jones, J. R. (2002). Estimating Dispersal from Patterns of Spread: Spatial and Local Control of Lake Invasions. Ecology, 83(12), 3306. doi:10.2307/3072081	Survey	CATC	/	/	YES	YES	"(multiple) logistic regression (models)", "stepwise logistic regression"
Morrison, LW	JOURNAL OF BIOGEOGRAPHY	2002	Morrison, LW. (2002). Determinants of plant species richness on small Bahamian islands. Journal of biogeography 29:931-941.	Survey	CATC	/	/	NO	NO	"logistic regression (analysis)", "stepwise multiple logistic regressions", "simple logistic regression"
Cumming, GS	ECOLOGY	2002	Cumming, G. S. (2002). Comparing Climate and Vegetation as Limiting Factors for Species Ranges of African Ticks. Ecology, 83(1), 255. doi:10.2307/2680136	Survey	CATC	/	/	NO	NO	"logistic regressions", "logistic regression models", "logistic regression equation", "multivariate logistic method"
Teixeira, J; Ferrand, N; Arntzen, JW	ECOGRAPHY	2001	Teixeira, J., Ferrand, N., & Arntzen, J. W. (2008). Biogeography of the golden-striped salamander Chioglossa lusitanica: a field survey and spatial modelling approach. Ecography, 24(5), 618–624. doi:10.1111/j.1600-0587.2001.tb00495.x	Survey	CATC	/	/	YES	NO	"logistic regression (analysis)", "logistic regression models"
Gillespie, TW	CONSERVATION BIOLOGY	2001	Gillespie, TW. (2001). Application of extinction and conservation theories for forest birds in Nicaragua. Conservation Biology, 15(3):699-709.	Survey	CATC	/	/	NO	NO	"logistic regression (model)"
Miller, JR; Cale, P	ECOLOGICAL APPLICATIONS	2000	Miller, J. R., & Cale, P. (2000). Behavioral Mechanisms And Habitat Use By Birds In A Fragmented Agricultural Landscape. Ecological Applications, 10(6), 1732–1748. doi:10.1890/1051-0761(2000)010[1732:bmahub]2.0.co;2	Survey	CATC	/	/	NO	NO	"multiple logistic regression", " single-variable logistic model", "logistic models"
Calme, S; Desrochers, A	JOURNAL OF BIOGEOGRAPHY	2000	Calme, S., & Desrochers, A. (2000). Biogeographic aspects of the distribution of bird species breeding in Quebec’s peatlands. Journal of Biogeography, 27(3), 725–732. doi:10.1046/j.1365-2699.2000.00434.x	Survey	CATC	/	/	NO	NO	"(stepwise) logistic regression"
Cumming, GS	JOURNAL OF BIOGEOGRAPHY	2000	Cumming, G. S. (2000). Using habitat models to map diversity: pan-African species richness of ticks (Acari: Ixodida). Journal of Biogeography, 27(2), 425–440. doi:10.1046/j.1365-2699.2000.00419.x	Survey	CATC	/	/	NO	NO	"logistic regression (analysis)", "logistic regression model"
Kruess, A; Tscharntke, T	OECOLOGIA	2000	Kruess, A., & Tscharntke, T. (2000). Species richness and parasitism in a fragmented landscape: experiments and field studies with insects on Vicia sepium. Oecologia, 122(1), 129–137. doi:10.1007/pl00008829	Survey	CATC	/	/	NO	NO	"logistic regression (analyses")
Hartman, LH; Eastman, DS	BIOLOGICAL CONSERVATION	1999	Hartman, L. H., & Eastman, D. S. (1999). Distribution of introduced raccoons Procyon lotor on the Queen Charlotte Islands: implications for burrow-nesting seabirds. Biological Conservation, 88(1), 1–13. doi:10.1016/s0006-3207(98)00094-9	Survey	CATC	/	/	NO	NO	"logistic regression model", "logistic regression (analyses")
Hokit, DG; Stith, BM; Branch, LC	ECOLOGICAL APPLICATIONS	1999	Hokit, D. G., Stith, B. M., & Branch, L. C. (1999). Effects Of Landscape Structure In Florida Scrub: A Population Perspective. Ecological Applications, 9(1), 124–134. doi:10.1890/1051-0761(1999)009[0124:eolsif]2.0.co;2	Survey	CATC	/	/	NO	NO	"logistic regression model", "multiple logistic regression", "logistic model", "logistic regression (analysis)"
Zabel, J; Tscharntke, T	OECOLOGIA	1998	Zabel, J., & Tscharntke, T. (1998). Does fragmentation of Urtica habitats affect phytophagous and predatory insects differentially? Oecologia, 116(3), 419–425. doi:10.1007/s004420050605	Survey	CATC	/	/	NO	NO	"logistic regression"
Morrison, LW	ECOLOGY	1998	Morrison, L. W. (1998). The Spatiotemporal Dynamics Of Insular Ant Metapopulations. Ecology, 79(4), 1135–1146. doi:10.1890/0012-9658(1998)079[1135:tsdoia]2.0.co;2	Survey	CATC	/	/	NO	NO	"(stepwise) (multiple) logistic regression (analyses)", "logistic analyses"
Dennis, RLH; Sparks, TH; Shreeve, TG	GLOBAL ECOLOGY AND BIOGEOGRAPHY LETTERS	1998	Dennis, R. L. H., Sparks, T. H., & Shreeve, T. G. (1998). Geographical Factors Influencing the Probability of Hipparchia semele (L.) (Lepidoptera: Satyrinae) Occurring on British and Irish Off-Shore Islands. Global Ecology and Biogeography Letters, 7(3), 205. doi:10.2307/2997376	Survey	CATC	/	/	YES	YES	"logistic regression (equation)"
Marquez, AL; Real, R; Vargas, JM; Salvo, AE	JOURNAL OF BIOGEOGRAPHY	1997	Marquez, A. L., Real, R., Vargas, J. M., & Salvo, A. E. (1997). On identifying common distribution patterns and their causal factors: a probabilistic method applied to pteridophytes in the Iberian Peninsula. Journal of Biogeography, 24(5), 613–631. doi:10.1111/j.1365-2699.1997.tb00073.x	Survey	CATC	/	/	YES	NO	"logistic regression", "logistic model"
Morrison, LW	JOURNAL OF ECOLOGY	1997	Morrison, L. W. (1997). The Insular Biogeography of Small Bahamian Cays. The Journal of Ecology, 85(4), 441. doi:10.2307/2960568	Survey	CATC	/	/	NO	NO	"Step-wise multiple logistic regressions", "logistic regression functions", "logistic regression"
Bolger, DT; Alberts, AC; Sauvajot, RM; Potenza, P; McCalvin, C; Tran, D; Mazzoni, S; Soule, ME	ECOLOGICAL APPLICATIONS	1997	Bolger, D. T., Alberts, A. C., Sauvajot, R. M., Potenza, P., McCalvin, C., Tran, D., … Soule, M. E. (1997). Response of Rodents to Habitat Fragmentation in Coastal Southern California. Ecological Applications, 7(2), 552. doi:10.2307/2269520	Survey	CATC	/	/	NO	NO	"(stepwise) (multiple) (polychotomous) logistic regression", "logistic analysis"
Bergeron, Y; Leduc, A; Li, TX	JOURNAL OF VEGETATION SCIENCE	1997	Bergeron, Y., Leduc, A., & Li, T.-X. (1997). Explaining the distribution ofPinusspp. in a Canadian boreal insular landscape. Journal of Vegetation Science, 8(1), 37–44. doi:10.2307/3237240	Survey	CATC	/	/	NO	NO	"(stepwise) logistic regressions"
OUBORG, NJ	OIKOS	1993	Ouborg, N. J. (1993). Isolation, Population Size and Extinction: The Classical and Metapopulation Approaches Applied to Vascular Plants along the Dutch Rhine-System. Oikos, 66(2), 298. doi:10.2307/3544818	Survey	CATC	/	/	NO	NO	"logistic regression analysis", "logistic regression model"
MacDonald, ZG; Anderson, ID; Acorn, JH; Nielsen, SE	OECOLOGIA	2018	MacDonald, Z. G., Anderson, I. D., Acorn, J. H., & Nielsen, S. E. (2017). Decoupling habitat fragmentation from habitat loss: butterfly species mobility obscures fragmentation effects in a naturally fragmented landscape of lake islands. Oecologia, 186(1), 11–27. doi:10.1007/s00442-017-4005-2	Survey	CATC	/	/	NO	YES	"logistic regression"
McLoughlin, PD; Lysak, K; Debeffe, L; Perry, T; Hobson, KA	ECOLOGY	2016	McLoughlin, P. D., Lysak, K., Debeffe, L., Perry, T., & Hobson, K. A. (2016). Density-dependent resource selection by a terrestrial herbivore in response to sea-to-land nutrient transfer by seals. Ecology, 97(8), 1929–1937. doi:10.1002/ecy.1451	Survey	CATC	/	/	NO	NO	"logistic regression"
Graham, LJ; Haines-Young, RH; Field, R	BIOLOGICAL CONSERVATION	2015	Graham, L. J., Haines-Young, R. H., & Field, R. (2015). Using citizen science data for conservation planning: Methods for quality control and downscaling for use in stochastic patch occupancy modelling. Biological Conservation, 192, 65–73. doi:10.1016/j.biocon.2015.09.002	Survey	CATC	/	/	NO	NO	"logistic regression model"
Amissah, L; Mohren, GMJ; Bongers, F; Hawthorne, WD; Poorter, L	JOURNAL OF TROPICAL ECOLOGY	2014	Amissah, L., Mohren, G. M. J., Bongers, F., Hawthorne, W. D., & Poorter, L. (2014). Rainfall and temperature affect tree species distribution in Ghana. Journal of Tropical Ecology, 30(05), 435–446. doi:10.1017/s026646741400025x	Survey	CATC	/	/	NO	NO	"multiple logistic regression analysis", "logistic regression models"
Bio, AMF; Alkemade, R; Barendregt, A	JOURNAL OF VEGETATION SCIENCE	1998	Bio, A. M. F., Alkemade, R., & Barendregt, A. (1998). Determining alternative models for vegetation response analysis: a non-parametric approach. Journal of Vegetation Science, 9(1), 5–16. doi:10.2307/3237218	Survey	CATD	subD1	/	YES	YES	"multiple logistic regression"
Berges, L; Avon, C; Arnaudet, L; Archaux, F; Chauchard, S; Dupouey, JL	DIVERSITY AND DISTRIBUTIONS	2016	Bergès, L., Avon, C., Arnaudet, L., Archaux, F., Chauchard, S., & Dupouey, J.-L. (2015). Past landscape explains forest periphery-to-core gradient of understorey plant communities in a reforestation context. Diversity and Distributions, 22(1), 3–16. doi:10.1111/ddi.12384	Survey	CATC	/	/	YES	YES	"(multiple) logistic regression"
Betts, MG; Hagar, JC; Rivers, JW; Alexander, JD; McGarigal, K; McComb, BC	ECOLOGICAL APPLICATIONS	2010	Betts, M.G., Hagar, J.C., Rivers, J.W., Alexander, J.D., McGarigal, K., McComb, B.C. (2010). Thresholds in forest bird occurrence as a function of the amount of early-seral broadleaf forest at landscape scales. Ecological Applications, 20(8):2116-2130.	Survey	CATC	/	/	YES	YES	"segmented logistic regression", "logistic regression", "logistic regression (gener? alized linear models with a logit link function)"
Bodin, J; Badeau, V; Bruno, E; Cluzeau, C; Moisselin, JM; Walther, GR; Dupouey, JL	JOURNAL OF VEGETATION SCIENCE	2013	Bodin, J., Badeau, V., Bruno, E., Cluzeau, C., Moisselin, J.-M., Walther, G.-R., & Dupouey, J.-L. (2012). Shifts of forest species along an elevational gradient in Southeast France: climate change or stand maturation? Journal of Vegetation Science, 24(2), 269–283. doi:10.1111/j.1654-1103.2012.01456.x	Survey	CATC	/	/	NO	YES	"logistic (regression) model"
Brown, BJ; McLaughlin, BC; Blakey, RV; Morueta-Holme, N	DIVERSITY AND DISTRIBUTIONS	2018	Brown, B. J., McLaughlin, B. C., Blakey, R. V., & Morueta-Holme, N. (2018). Future vulnerability mapping based on response to extreme climate events: Dieback thresholds in an endemic California oak. Diversity and Distributions. doi:10.1111/ddi.12770	Survey	CATC	/	/	NO	NO	"logistic regression"
Ceulemans, T; Merckx, R; Hens, M; Honnay, O	JOURNAL OF APPLIED ECOLOGY	2011	Ceulemans, T., Merckx, R., Hens, M., & Honnay, O. (2011). A trait-based analysis of the role of phosphorus vs. nitrogen enrichment in plant species loss across North-west European grasslands. Journal of Applied Ecology, 48(5), 1155–1163. doi:10.1111/j.1365-2664.2011.02023.x	Survey	CATC	/	/	NO	NO	"mixed logistic regression model", "logistic (regression) modelling"
Ertsen, ACD; Bio, AMF; Bleuten, W; Wassen, MJ	ECOLOGICAL MODELLING	1998	Ertsen, A. C. D., Bio, A. M. F., Bleuten, W., & Wassen, M. J. (1998). Comparison of the performance of species response models in several landscape units in the province of Noord-Holland, The Netherlands. Ecological Modelling, 109(2), 213–223. doi:10.1016/s0304-3800(98)00053-2	Survey	CATC	/	/	YES	YES	"logistic regression", "multiple logistic regression analysis"
Gegout, JC; Herve, JC; Houllier, F; Pierrat, JC	JOURNAL OF VEGETATION SCIENCE	2003	Gegout, J.C., Herve, J.C., Houllier, F., and Pierrat, J.C. (2003). Prediction of forest soil nutrient status using vegetation. Journal of Vegetation Science, 14:55-62.	Survey	CATC	/	/	YES	NO	"(parametric) logistic regression", "logistic response curve"
Gehring, TM; Swihart, RK	BIOLOGICAL CONSERVATION	2003	Gehring, T. M., & Swihart, R. K. (2003). Body size, niche breadth, and ecologically scaled responses to habitat fragmentation: mammalian predators in an agricultural landscape. Biological Conservation, 109(2), 283–295. doi:10.1016/s0006-3207(02)00156-8	Survey	CATC	/	/	NO	NO	"logistic regression", "logistic models"
Guenette, JS; Villard, MA	CONSERVATION BIOLOGY	2005	Guenette, J.S. and Villard, M.A. (2005). Thresholds in forest bird response to habitat alteration as quantitative targets for conservation. Conservation Biology, 19(4):1168-1180.	Survey	CATC	/	/	NO	NO	"(univariate) logistic regression", "logistic curve"
Guisan, A; Theurillat, JP; Kienast, F	JOURNAL OF VEGETATION SCIENCE	1998	Guisan, A., Theurillat, J.-P., & Kienast, F. (1998). Predicting the potential distribution of plant species in an alpine environment. Journal of Vegetation Science, 9(1), 65–74. doi:10.2307/3237224	Survey	CATC	/	/	YES	NO	"logistic regression model", "GLM with a binomial family, a logistic link", "logistic GLM", "logistic model", "logistic transformation", "logistic link"
Hajkova, P; Hajek, M; Apostolova, I; Zeleny, D; Dite, D	JOURNAL OF BIOGEOGRAPHY	2008	Hájková, P., Hájek, M., Apostolova, I., Zelený, D., & Dítě, D. (2007). Shifts in the ecological behaviour of plant species between two distant regions: evidence from the base richness gradient in mires. Journal of Biogeography, 0(0), 071103055558002–??? doi:10.1111/j.1365-2699.2007.01793.x	Survey	CATC	/	/	NO	NO	"logistic regression"
Leyer, I	JOURNAL OF APPLIED ECOLOGY	2005	Leyer, I. (2005). Predicting plant species' responses to river regulation: the role of water level fluctuations. Journal of Applied Ecology, 42(2):239-250.	Survey	CATD	subD1	/	NO	NO	"(multiple) logistic regression (analyses)", "unimodal models of logistic regression"
Heegaard, E	JOURNAL OF VEGETATION SCIENCE	2002	Heegaard, E. (2002). A model of alpine species distribution in relation to snowmelt time and altitude. Journal of Vegetation Science, 13(4), 493. doi:10.1658/1100-9233(2002)013[0493:amoasd]2.0.co;2	Survey	CATC	/	/	YES	NO	"logistic link function"
Meissen, JC; Galatowitsch, SM; Cornett, MW	RESTORATION ECOLOGY	2015	Meissen, J. C., Galatowitsch, S. M., & Cornett, M. W. (2015). Risks of overharvesting seed from native tallgrass prairies. Restoration Ecology, 23(6), 882–891. doi:10.1111/rec.12295	Survey	CATC	/	/	NO	NO	"logistic regression"
Peeters, ETHM; Gardeniers, JJP	FRESHWATER BIOLOGY	1998	Peeters, E. T. H. M., & Gardeniers, A. J. J. P. (1998). Logistic regression as a tool for defining habitat requirements of two common gammarids. Freshwater Biology, 39(4), 605–615. doi:10.1046/j.1365-2427.1998.00304.x	Survey	CATD	subD1	/	YES	NO	"logistic regression equation", "logistic regression analysis", logistic regression model"
Moles, AT; Westoby, M	OIKOS	2002	Moles, A. T., & Westoby, M. (2002). Seed addition experiments are more likely to increase recruitment in larger-seeded species. Oikos, 99(2), 241–248. doi:10.1034/j.1600-0706.2002.990204.x	Survey	CATC	/	/	NO	NO	"logistic regression"
Rydgren, K; Okland, RH; Okland, T	JOURNAL OF VEGETATION SCIENCE	2003	Rydgren, K., Økland, R. H., & Økland, T. (2003). Species response curves along environmental gradients. A case study from SE Norwegian swamp forests. Journal of Vegetation Science, 14(6), 869. doi:10.1658/1100-9233(2003)014[0869:srcaeg]2.0.co;2	Survey	CATC	/	/	NO	YES	"logistic regression (modelling", "logistic models"
Ryu, J; Kim, HC; Khim, JS; Kim, YH; Park, J; Kang, D; Hwang, JH; Lee, CH; Koh, CH	ECOLOGICAL RESEARCH	2011	Ryu, J., Kim, H.-C., Khim, J. S., Kim, Y. H., Park, J., Kang, D., … Koh, C.-H. (2011). Prediction of macrozoobenthic species distribution in the Korean Saemangeum tidal flat based on a logistic regression model of environmental parameters. Ecological Research, 26(3), 659–668. doi:10.1007/s11284-011-0826-3	Survey	CATC	/	/	NO	YES	"logistic regression (model)", "logistic link"
Safaei, M; Tarkesh, M; Bashari, H; Bassiri, M	FLORA	2018	Safaei, M., Tarkesh, M., Bashari, H., & Bassiri, M. (2018). Modeling potential habitat of Astragalus verus Olivier for conservation decisions: A comparison of three correlative models. Flora, 242, 61–69. doi:10.1016/j.flora.2018.03.001	Survey	CATC	/	/	YES	YES	"logistic regression", "logistic model"
Santika, T; Hutchinson, MF	ECOLOGICAL MODELLING	2009	Santika, T., & Hutchinson, M. F. (2009). The effect of species response form on species distribution model prediction and inference. Ecological Modelling, 220(19), 2365–2379. doi:10.1016/j.ecolmodel.2009.06.004	Survey	CATC	/	/	YES	YES	"logistic regression", "logistic model""autologistic model", "autocovariate logistic approach"
Seavy, NE; Viers, JH; Wood, JK	ECOLOGICAL APPLICATIONS	2009	Seavy, N. E., Viers, J. H., & Wood, J. K. (2009). Riparian bird response to vegetation structure: a multiscale analysis using LiDAR measurements of canopy height. Ecological Applications, 19(7), 1848–1857. doi:10.1890/08-1124.1	Survey	CATC	/	/	NO	YES	"logistic regression", "logistic model"
Taverna, K; Urban, DL; McDonald, RI	LANDSCAPE ECOLOGY	2005	Taverna, K., Urban, D. L., & McDonald, R. I. (2005). Modeling Landscape Vegetation Pattern in Response to Historic Land-use: A Hypothesis-driven Approach for the North Carolina Piedmont, USA. Landscape Ecology, 20(6), 689–702. doi:10.1007/s10980-004-5652-3	Survey	CATC	/	/	NO	YES	"logistic regression model", "logistic link function (logit)", "logistic model"
vandeRijt, CWCJ; Hazelhoff, L; Blom, CWPM	JOURNAL OF VEGETATION SCIENCE	1996	Rijt, C. W. C. J., Hazelhoff, L., & Blom, C. W. P. M. (1996). Vegetation zonation in a former tidal area: A vegetation-type response model based on DCA and logistic regression using GIS. Journal of Vegetation Science, 7(4), 505–518. doi:10.2307/3236299	Survey	CATC	/	/	YES	YES	"logistic regression", "SAS logistic procedure ", "Logistic regression curves "
Meynard, CN; Kaplan, DM	ECOGRAPHY	2011	Meynard, C. N., & Kaplan, D. M. (2011). The effect of a gradual response to the environment on species distribution modeling performance. Ecography, 35(6), 499–509. doi:10.1111/j.1600-0587.2011.07157.x	Survey	CATC	/	/	YES	YES	"logistic curve"
Keen, EM	ECOSPHERE	2017	Keen, E. M. (2017). Aggregative and feeding thresholds of sympatric rorqual whales within a fjord system. Ecosphere, 8(3), e01702. doi:10.1002/ecs2.1702	Survey	CATD	subD3	His type III S-curve represents a densitydependent “threshold” response, in which the proportion of prey destroyed initially increases nonlinearly with prey density until an inflection point is reached, above which the proportion destroyed declines asymptotically.	YES	YES	"logistic regression"
Thuiller, W; Munkemuller, T; Schiffers, KH; Georges, D; Dullinger, S; Eckhart, VM; Edwards, TC; Gravel, D; Kunstler, G; Merow, C; Moore, K; Piedallu, C; Vissault, S; Zimmermann, NE; Zurell, D; Schurr, FM	ECOGRAPHY	2014	Thuiller, W., Münkemüller, T., Schiffers, K. H., Georges, D., Dullinger, S., Eckhart, V. M., … Schurr, F. M. (2014). Does probability of occurrence relate to population dynamics? Ecography, 37(12), 1155–1166. doi:10.1111/ecog.00836	Survey	CATD	subD1	/	NO	YES	"logistic growth", "logistic model"
Jansen, F; Oksanen, J	JOURNAL OF VEGETATION SCIENCE	2013	Jansen, F., & Oksanen, J. (2013). How to model species responses along ecological gradients - Huisman-Olff-Fresco models revisited. Journal of Vegetation Science, 24(6), 1108–1117. doi:10.1111/jvs.12050	Survey	CATC	/	/	YES	NO	"logistic functions", "logistic regression models", "logistic models", "logistic regressions"
Oksanen, J., & Minchin, P. R.	ECOLOGICAL MODELLING	2002	Oksanen, J., & Minchin, P. R. (2002). Continuum theory revisited: what shape are species responses along ecological gradients? Ecological Modelling, 157(2-3), 119–129. doi:10.1016/s0304-3800(02)00190-4	Personnal knowledge	CATC	/	/	NO	YES	"logistic link function"
Peper, J; Jansen, F; Pietzsch, D; Manthey, M	JOURNAL OF VEGETATION SCIENCE	2011	Peper, J., Jansen, F., Pietzsch, D., & Manthey, M. (2011). Patterns of plant species turnover along grazing gradients. Journal of Vegetation Science, 22(3), 457–466. doi:10.1111/j.1654-1103.2011.01260.x	Survey	CATD	subD1	/	NO	NO	NO LOGISTIC, HOF
Suchrow, S; Jensen, K	WETLANDS	2010	Suchrow, S., & Jensen, K. (2010). Plant Species Responses to an Elevational Gradient in German North Sea Salt Marshes. Wetlands, 30(4), 735–746. doi:10.1007/s13157-010-0073-3	Survey	CATC	/	/	NO	NO	NO LOGISTIC, HOF
